# Supplementary material for: Optimization of ecological restoration efficiency in Qinghai-Tibet Plateau using the Cubist regression tree model: A study of environmental adaptability models
Source: PLoS One. 2025 Nov 12;20(11):e0335056. doi: 10.1371/journal.pone.0335056 (PMC12611123; doi:10.1371/journal.pone.0335056)
Supplement: S1 File — (ZIP) [file pone.0335056.s001.zip]

Archive with 3 entries (3 files):
- Code.xlsx
- Model code and configuration description.docx
- Model code.txt
