# Supplementary material for: Optimization of ecological restoration efficiency in Qinghai-Tibet Plateau using the Cubist regression tree model: A study of environmental adaptability models
Source: PLoS One. 2025 Nov 12;20(11):e0335056. doi: 10.1371/journal.pone.0335056 (PMC12611123; doi:10.1371/journal.pone.0335056)
Supplement: S1 File — (ZIP) [file pone.0335056.s001.zip › Code.xlsx]

## Sheet: Sheet1
Fig 5
Epochs	Accuracy(%)							Fig 9
	Cubist-BiGRU-SA	Nguyen et al.	Cubist-GRU	RF-LSTM	BiGRU			Factor	Contribution rate (%)
10	64.5905	57.5348	48.6019	41.5382	30.1151			Air temperature	32
19	76.591	69.6063	64.8245	53.8201	44.4717			Amount of water	25
28	84.3106	77.312	71.9097	60.0722	50.9267			Soil moisture	13
37	90.97	84.8159	76.503	68.4038	58.6378			Vegetation coverage	12
46	94.2024	89.4114	82.1324	68.8396	61.1532			Irrigation volume	10
55	95.0779	89.4301	80.2846	71.1483	63.6675			Planting density	8
64	96.5935	89.4456	84.666	73.0362	65.9655
73	95.1148	88.8422	84.8994	75.7577	69.3177
82	97.0615	90.1106	86.1673	75.777	71.8256			Fig 10
91	97.7319	89.716	86.6058	77.8758	72.2663			Irrigation volume (%)	Improvement rate of vegetation survival rate (%)
100	96.6833	90.5684	86.6213	77.0604	73.3232			0	0
								0.1	0.15
								0.2	0.3
								0.3	0.45
Fig 6								0.4	0.6
Epochs	RMSE
	Cubist-BiGRU-SA	Nguyen et al.	Cubist-GRU	RF-LSTM	BiGRU
10	0.162579	0.167925	0.174843	0.187421	0.193082
25	0.128616	0.136164	0.143711	0.137421	0.158176
40	0.115723	0.125472	0.130818	0.124528	0.147799
55	0.109748	0.116038	0.120755	0.120755	0.137107
70	0.106289	0.11195	0.116038	0.118868	0.130503
85	0.104403	0.108491	0.113522	0.119497	0.129874
100	0.10283	0.105031	0.112579	0.118553	0.127673
Fig 7
Epochs	MAPE(%)
	Cubist-BiGRU-SA	Nguyen et al.	Cubist-GRU	RF-LSTM	BiGRU
25	8.6058	10.5501	12.164	13.5246	14.6643
40	6.10123	8.26729	8.96372	10.3875	12.064
55	5.62146	7.40784	8.26281	9.52819	11.1103
70	5.36207	7.05336	7.62269	9.01495	10.4396
85	5.16498	6.79261	7.42553	8.75457	10.1468
100	5.22258	6.78715	7.42029	8.7806	10.0456
Fig 8
Epochs	R2
	Cubist-BiGRU-SA	Nguyen et al.	Cubist-GRU	RF-LSTM	BiGRU
20	0.592694	0.570457	0.508068	0.441299	0.359465
31	0.771074	0.697201	0.651915	0.589454	0.432468
42	0.856795	0.772191	0.727033	0.653808	0.518328
53	0.916693	0.840643	0.793281	0.711486	0.597753
64	0.937938	0.887712	0.820971	0.741285	0.65125
75	0.94193	0.891771	0.833578	0.743145	0.674522
86	0.943884	0.891555	0.846285	0.751489	0.689311
97	0.945872	0.891377	0.852542	0.751345	0.688995
