# Supplementary material for: Optimization of ecological restoration efficiency in Qinghai-Tibet Plateau using the Cubist regression tree model: A study of environmental adaptability models
Source: PLoS One. 2025 Nov 12;20(11):e0335056. doi: 10.1371/journal.pone.0335056 (PMC12611123; doi:10.1371/journal.pone.0335056)
Supplement: S1 File — (ZIP) [file pone.0335056.s001.zip › Model code.txt]

# Step 0: Import Required Libraries
import numpy as np
import torch
import torch.nn as nn

# Step 1: Feature Extraction Layer - Cubist Regression Tree
def cubist_feature_extraction(input_seq):
    """
    Input: Multivariate time series of shape [batch_size, time_steps, num_features]
    Output: Structured features [batch_size, time_steps, cubist_feature_dim]
    """
    cubist_features = []
    for t in range(input_seq.shape[1]):
        timestep_data = input_seq[:, t, :]  # Features at time t
        region = rule_partition(timestep_data)        # Rule-based region split
        local_model = fit_linear_model(region)        # Fit local linear model
        prediction = apply_model(region, local_model, timestep_data)
        cubist_features.append(prediction)
    return torch.stack(cubist_features, dim=1)

# Step 2: Temporal Learning Layer - BiGRU
class BiGRULayer(nn.Module):
    def __init__(self, input_dim, hidden_dim, num_layers=1):
        super(BiGRULayer, self).__init__()
        self.bigru = nn.GRU(input_dim, hidden_dim, num_layers=num_layers,
                            bidirectional=True, batch_first=True)

    def forward(self, x):
        output, _ = self.bigru(x)
        return output  # Output shape: [batch_size, time_steps, hidden_dim * 2]

# Step 3: Attention Aggregation Layer - Self-Attention
class SelfAttention(nn.Module):
    def __init__(self, hidden_dim):
        super(SelfAttention, self).__init__()
        self.query = nn.Linear(hidden_dim, hidden_dim)
        self.key = nn.Linear(hidden_dim, hidden_dim)
        self.value = nn.Linear(hidden_dim, hidden_dim)
        self.scale = np.sqrt(hidden_dim)

    def forward(self, x):
        Q = self.query(x)
        K = self.key(x)
        V = self.value(x)
        attention_scores = torch.matmul(Q, K.transpose(-2, -1)) / self.scale
        attention_weights = torch.softmax(attention_scores, dim=-1)
        attended_output = torch.matmul(attention_weights, V)
        return attended_output  # Shape: [batch_size, time_steps, hidden_dim]

# Step 4: Output Layer - Final Prediction
class OutputLayer(nn.Module):
    def __init__(self, input_dim):
        super(OutputLayer, self).__init__()
        self.fc = nn.Linear(input_dim, 2)  # Output: [vegetation recovery rate, soil quality improvement]

    def forward(self, x):
        x_avg = torch.mean(x, dim=1)  # Pooling across time steps
        output = self.fc(x_avg)
        return output

# Step 5: Integrated Model - Cubist + BiGRU + Self-Attention
class CubistBiGRUSA(nn.Module):
    def __init__(self, cubist_dim, hidden_dim):
        super(CubistBiGRUSA, self).__init__()
        self.bigru = BiGRULayer(cubist_dim, hidden_dim)
        self.attention = SelfAttention(hidden_dim * 2)
        self.output_layer = OutputLayer(hidden_dim * 2)

    def forward(self, x_raw):
        x_cubist = cubist_feature_extraction(x_raw)       # Extract structured features
        x_seq = self.bigru(x_cubist)                       # Temporal modeling
        x_attended = self.attention(x_seq)                 # Attention weighting
        prediction = self.output_layer(x_attended)         # Final output
        return prediction  # Shape: [batch_size, 2]

# Step 6: Run Example
# Simulated input: 16 samples, 30 time steps, 6 ecological variables
input_data = torch.randn(16, 30, 6)
model = CubistBiGRUSA(cubist_dim=16, hidden_dim=64)
output = model(input_data)
# Output: [batch_size, 2] -> [vegetation recovery rate, soil quality improvement]
